# Supplementary material for: Molecular and Cytological Identification of Wheat-Thinopyrum intermedium Partial Amphiploid Line 92048 with Resistance to Stripe Rust and Fusarium Head Blight
Source: Plants (Basel). 2024 Apr 25;13(9):1198. doi: 10.3390/plants13091198 (PMC11085907; doi:10.3390/plants13091198)
Supplement: Supplementary file 1 [file plants-13-01198-s001.zip]

Archive with 1 entries (1 files):
- plants-2939994-supplementary.xlsx
