# Supplementary material for: Molecular and Cytological Identification of Wheat-Thinopyrum intermedium Partial Amphiploid Line 92048 with Resistance to Stripe Rust and Fusarium Head Blight
Source: Plants (Basel). 2024 Apr 25;13(9):1198. doi: 10.3390/plants13091198 (PMC11085907; doi:10.3390/plants13091198)
Supplement: Supplementary file 1 [file plants-13-01198-s001.zip › plants-2939994-supplementary.xlsx]

## Sheet: Table S1
Table S1. Information on 105 Thi-specific STS markers in PCR.
Sub-genome	Thi-Specific Marker	Forward sequence	Reverse sequence
1J	C01-10	CTTGAAGAGCACCAGCAGTC	TGATGTAGCATTGCTCACGG
1J	C01-35	GCATCATCACCCACGTCT	CAGGGTTGGAAAATTTGTGG
1J	C01-62	CTTCATGCATGTTTGTGCTC	CATGTACCAGCAGAAGGTCC
1J	C01-79	AAGCATGTTTCCCTGCTTC	AGCCACGATCATTCTAGGTG
1J	C01-85	CACGATGGAAGCAACAGATGG	TCACACTAGATACTAGCTGGATTCG
1St	C02-12	GCCACAATCGAACATCTCACC	GTGGTGGCACTGAAGGAAATC
1St	C02-17	ACAAACGACGTGCTAAATGGC	ACCTCAATCCTACCGTCTGC
1St	C02-31	ATAGAGGGGGATTCGTGACT	GCATTCTTGGCACTGTTTCT
1St	C02-46	CGTACTGTGCATCGCATGA	AAACTTCCACAAGGTACCATTTCC
1St	C02-63	CCATGTTACTCTGCAGGCGA	GTCGGTCTCCGCCGATAAAG
1Js	C03-07	ACTGAGAGAACAGGGATGAAAC	CCGCTCTAAGCTCATGTCAGT
1Js	C03-27	CTCTCGAGCAAGGAATGAAG	CACGTACGCACCTTACACTG
1Js	C03-53	AACGCTCTGCGAGAGTTCTA	CAACGTTGGTGGTAGGAAAG
1Js	C03-65	CAAGTCATGCATGTGGAGAG	TCAATGCATCATCTACTCGC
1Js	C03-73	ATGTCAAGGAGCTTGTGGTG	AGCCTAGGAGTCCCATCAAC
2St	C04-11	GCAACCTCATTTCCAGTGTT	ACTTGTCAAAAGTCAAGCCG
2St	C04-21	CGCAAAAAGCATAAGCGCAC	GGGCATGGGTTGAGCCTAAT
2St	C04-35	ACCAAAGATGCAAGCTACGA	ACTGGCTGGTATACGCGGAG
2St	C04-64	AAATCTCACGAGAAAAGGGG	TCTCAGTCGGCCTACAACTC
2St	C04-78	GGGCCAAAAGAGCCTAAAACG	TCGATCCAAGAAGGCAGCAA
2Js	C05-12	AATCTTGAATCCGCACGCAC	CAAATGCTGCAGGTCTGGTG
2Js	C05-18	CCTCCACATACCTGCAGCCAG	GGTGCGACCCTGCATAATACTG
2Js	C05-20	CCATCGGAGAGCATAGCCTG	CGGCCACTTGGTCAGATCTTT
2Js	C05-22	CGTCTGGGTTTTATGGTCTG	CTTAAAACCGGACAGGTTGA
2Js	C05-39	TCATGGTTTCATGCCCGGAT	GTCATGTTTTCGTACCCCTCCT
2J	C06-11	TACCTCCCTCCTCTTTCGACTC	ATCTCCCCTGCCTCCTACGG
2J	C06-23	ACTAGGGGTAGGGTAGCACG	CCGAGTTGGCTCGATCATCA
2J	C06-35	GTGCAGTGCAGTCTCAACC	GTTATCATTGGCGTCGTTTC
2J	C06-77	CCGTTTCGCTTAAGCCATGT	GACGCTTCCTCGGAATCACA
2J	C06-79	GGTAGATGTCGCAGATGCTC	GTGTCGATCCTTCTCCTTGA
3J	C07-24	GCCGACAACATCCATTCACC	GGCGACGTCAAGTAAACTGC
3J	C07-44	TCCATTCAGACCGTAGGAGA	ATCTTGCTGAGGATTTGCAC
3J	C07-49	GCACCAGTAATGGTAAACCG	TTTTACCCCACTAGCTCGC
3J	C07-73	AGCGTTCCATGTGAGAGGAAA	ATATTTTTGCCACTTGCCAGGAC
3J	C07-79	CCACCACCAAATCTCTCGGA	CGTAAGCGTCAGCAACCCT
3St	C08-07	CGAAATGGCTCTGTCAGAAT	GCGTGCTGTTCATGAGAGG
3St	C08-22	TAGCTACGATGCTCAGGGAAC	TGCCAGGGTTACCTCTACCT
3St	C08-99	CGTTGAGCTCGCTCACGAA	GGGCTCGTCTCTCTCTCATTT
3St	C08-110	ATCAAGTTGCTACAAACGCC	CTTGCAGTTTCGTTTGGACT
3St	C08-129	TGATGGCTCCTATATGGCTC	TGAGCAGTTGAACAGGGTG
3Js	C09-03	GGAGATCAATGCACTAACGG	ACACAACATTCAGAGCGGAT
3Js	C09-57	CGTAGAAGAGTCGGTCAGGA	GGATTTTCCTGCAGAAGTCA
3Js	C09-59	TGTTAGCGAATAGTGAGCCC	CTGATTGTCCTGAGAATGCC
3Js	C09-76	GCGATGAAGCATACGTACAG	CCTGGGTATCCGAAAAAGG
3Js	C09-85	CGTGCGTCTGTCACCAGTAT	CTGGACCGGTTGCAACAAAG
4J	C10-08	TGTACCAAGTCGCGTCCATC	TCGGAGGTAAAAGCAATAATCTGA
4J	C10-09	ATAGCATCGTTGACTGCGGG	TGAGGTTTGAGTCCCCATGC
4J	C10-17	GCGCAGTCAGAAACCTTCTC	CATCGATAAAAGCCGGACTGTG
4J	C10-33	GTCCAATGAATGATCGTGACAGT	ATATCTGCAAATTCGTTTGAACCGT
4J	C10-49	TGCCCTCAAATTTCAAACATACACA	ACGGCAAATTGGGGGTTGA
4St	C11-05	TGAAGCCACGACTCTTACCT	GGAGCTTTGCAAAAGTTGTCT
4St	C11-20	CCCACTAGCTAGCTCGACAA	TCTTCGTAACAGCAACGTGA
4St	C11-59	GCTGACTGAATCTGGTTGCT	ATTCATTAGGACAGCCCCTT
4St	C11-81	CGGAGATGAAGATGAGGATG	CTTTGACGTGGAAGATCGAG
4St	C11-108	GAGAAGAGGAGGGTGTGGTC	TAGGAATTCAGAATCCGCCT
4Js	C12-07	TGTACGCGCTGTTCGTGC	CCGTAAATGCGGCACGTTG
4Js	C12-23	ACACCATGGCTGAACTGTCT	GATCAACGTTTGTCCACCAT
4Js	C12-57	TGACACTGACATACGGAGCC	GCACGAGCGGAATTAACGTG
4Js	C12-62	CAAGCTAGCTCGCACTCGTA	GTGGCCTCATCGCTGGAC
4Js	C12-66	CCGAGTTGGAAGAGCTTGTA	GAACGATCCGCTTTAGTTGA
5St	C13-27	TGAACAAGTAGCCAAAGATCAGC	CTCGGCTCTGCGATTTGAGG
5St	C13-44	GGTGCGCAGGTTAAATGG	AGCTAAAACTGAGGGTTCCAG
5St	C13-57	AGAGCAAGACTGGCTACCAC	TTTAGAACACTCTGCCTCCG
5St	C13-113	GTCGAAACTTGAGGAGCCGA	CGTGGTGGAGTCAGACCAAA
5St	C13-132	CACTCCGGAGCAGGTTCG	TTGACGTGAGGCAACGCTCTA
5J	C14-08	CAAAGTTCGGGGTGTGTTAG	GTTGGCTAAAACGATCTTGG
5J	C14-30	GAAGCTGCCAAAGAGATGAA	GAGTCTCGTTATTTGGTGCC
5J	C14-56	CCCAAGATCATCCACGCCCA	TCTTCCACCCACCCAGAAGTC
5J	C14-71	GGAGATGTTTCAGTCGCTGT	GTACTTGCTCAACTCCTCCG
5J	C14-85	GAAGGCAAGTCTGCAGTAGC	CGGTCTCGTCACTTTGATCT
5Js	C15-08	GTTGACGAGCCGTTTCAG	ACACCTCGCCAACGTTAAT
5Js	C15-21	AGGTGGAAGTCAAACACGC	CCGATCCTACTCACGAACAC
5Js	C15-55	GAGTAGAATTGCAGCCCGGT	CCTGATCCCAACTTAGTTTTTCGG
5Js	C15-79	CAAACGGACGACCTACAAAC	TAGTTGCCGGAAACGATG
5Js	C15-92	GCTTTAATCCTTTCTTCCCG	CAGACGCTGTTGTGTGAGAC
6Js	C16-12	ACGACAGTGTGTAGGTCAGTG	TGGAGGTCTACCACAGGACT
6Js	C16-38	TCCTTTTCCACCAAGTACTGC	CAGGACGAATTAGCTGATCCCA
6Js	C16-116	ACATTCGACAGATCGGCGTT	AACTTTCTCTGCGTCGTCCC
6Js	C16-126	TGAGCCGCCCCCGTG	GAGGCGGCGCTCGGA
6Js	C16-144	CTGTTGGCCTCCCCCAAATC	TATGTCATTCCCGAGCCGTC
6St	C17-07	AGAAGAATCCCTGAGCTGCAA	GCTGACAAACACGGAAACCC
6St	C17-21	TGTTTTGTTGGGCATGACAAT	AACGACCTTTTTCTGCACCC
6St	C17-32	TCATGCATGCAAAACGTCAGT	GGGAGCGACGGTAATTAATGC
6St	C17-135	AACAGGTAACTGCAATGCTGC	TAGTGAAGCTGAGATGCGGT
6St	C17-150	TCATCCAGGACATTTTCCCGA	AGTTGTGATCAGTGTGTTCTGA
6J	C18-07	AGGATGTGATTGGCGTCCTC	GGGTGCCTTTGAAAGTTCGC
6J	C18-28	GAGCAGCTTCCATCTCGTGT	GCTAGCCAACCAATAGGCCA
6J	C18-33	TGTGGACTTACAGCGATGGG	CTTGTGGCTGGTTACCTTCCT
6J	C18-47	CTCCTCGATGAATCCGGACG	CATTTGTCTGACGGTGTCGC
6J	C18-126	TTCACGTCGAACTCACAGGT	GACGACACACATGGTCAAGC
7Js	C19-67	ATTGGAAGAGCATGAAGCAG	GCCATCCAAGCAGAGATAAA
7Js	C19-72	GGCTTGTAGGCACATGAAAC	GTCGTCTCCAAGCTACTCCA
7Js	C19-82	TGTGGCGTAGATATGGTGAA	ATTCGTGGCTTTGAGGTCTT
7Js	C19-122	ATAGCACGGTCCAGACGGAT	GTGTCTGCCGATCGACCAAT
7Js	C19-139	AAGAACACCTCAGCTCGTCG	GTCCTCCCATGGCAAGTCATA
7J	C20-11	GACAGGGATGTCAAGGATTG	CGACAGTGTGACAGCAGAAC
7J	C20-16	TCCTGCAGCCAGATCGGTAT	ACATAACCGGCCTGGGACTA
7J	C20-33	TCCCAATGAGGTCTTCGTGC	TGCGTCCACCATAAACCCAA
7J	C20-77	CAGCAGGGATGACGGATTTG	CGTCTGCTTCATCTTCGTCG
7J	C20-89	TGTCTTGTGCCGTCCAATCA	CATGCAGCGGAAACCTTGAC
7St	C21-09	TGGGGGCTGAATACAACTGC	CTGCCGGAGGGTGTTAGAGA
7St	C21-20	ACTCTAGTGGTCGTTGCTTCCT	GCTTGCTCCTTCGGTCCTTC
7St	C21-36	AGTGACCAGTTTTTCCCCTC	TGGAAACTGCAGAGGAACTC
7St	C21-79	TCGACTTGTTGCGATCTCCAT	TCTTTGGTTCTTCAATGGTGCAA
7St	C21-105	CCCGAGCTACAGCAATTTGGC	TCCGAGAGGGGCTTGAACAC

## Sheet: Table S2
Table S2. Information on 83 of 105 Thi-specific STS markers that can amplify target bands in Thinopyrum Intermedium.
Sub-genome	Thi-Specific Marker	Forward sequence	Reverse sequence
1J	C01-10	CTTGAAGAGCACCAGCAGTC	TGATGTAGCATTGCTCACGG
1J	C01-35	GCATCATCACCCACGTCT	CAGGGTTGGAAAATTTGTGG
1J	C01-62	CTTCATGCATGTTTGTGCTC	CATGTACCAGCAGAAGGTCC
1J	C01-79	AAGCATGTTTCCCTGCTTC	AGCCACGATCATTCTAGGTG
1J	C01-85	CACGATGGAAGCAACAGATGG	TCACACTAGATACTAGCTGGATTCG
1St	C02-12	GCCACAATCGAACATCTCACC	GTGGTGGCACTGAAGGAAATC
1St	C02-17	ACAAACGACGTGCTAAATGGC	ACCTCAATCCTACCGTCTGC
1St	C02-46	CGTACTGTGCATCGCATGA	AAACTTCCACAAGGTACCATTTCC
1St	C02-63	CCATGTTACTCTGCAGGCGA	GTCGGTCTCCGCCGATAAAG
1Js	C03-07	ACTGAGAGAACAGGGATGAAAC	CCGCTCTAAGCTCATGTCAGT
1Js	C03-27	CTCTCGAGCAAGGAATGAAG	CACGTACGCACCTTACACTG
1Js	C03-53	AACGCTCTGCGAGAGTTCTA	CAACGTTGGTGGTAGGAAAG
2St	C04-11	GCAACCTCATTTCCAGTGTT	ACTTGTCAAAAGTCAAGCCG
2St	C04-21	CGCAAAAAGCATAAGCGCAC	GGGCATGGGTTGAGCCTAAT
2St	C04-64	AAATCTCACGAGAAAAGGGG	TCTCAGTCGGCCTACAACTC
2St	C04-78	GGGCCAAAAGAGCCTAAAACG	TCGATCCAAGAAGGCAGCAA
2Js	C05-18	CCTCCACATACCTGCAGCCAG	GGTGCGACCCTGCATAATACTG
2Js	C05-20	CCATCGGAGAGCATAGCCTG	CGGCCACTTGGTCAGATCTTT
2Js	C05-39	TCATGGTTTCATGCCCGGAT	GTCATGTTTTCGTACCCCTCCT
2J	C06-11	TACCTCCCTCCTCTTTCGACTC	ATCTCCCCTGCCTCCTACGG
2J	C06-23	ACTAGGGGTAGGGTAGCACG	CCGAGTTGGCTCGATCATCA
2J	C06-35	GTGCAGTGCAGTCTCAACC	GTTATCATTGGCGTCGTTTC
2J	C06-77	CCGTTTCGCTTAAGCCATGT	GACGCTTCCTCGGAATCACA
2J	C06-79	GGTAGATGTCGCAGATGCTC	GTGTCGATCCTTCTCCTTGA
3J	C07-24	GCCGACAACATCCATTCACC	GGCGACGTCAAGTAAACTGC
3J	C07-49	GCACCAGTAATGGTAAACCG	TTTTACCCCACTAGCTCGC
3J	C07-73	AGCGTTCCATGTGAGAGGAAA	ATATTTTTGCCACTTGCCAGGAC
3J	C07-79	CCACCACCAAATCTCTCGGA	CGTAAGCGTCAGCAACCCT
3St	C08-22	TAGCTACGATGCTCAGGGAAC	TGCCAGGGTTACCTCTACCT
3St	C08-99	CGTTGAGCTCGCTCACGAA	GGGCTCGTCTCTCTCTCATTT
3St	C08-110	ATCAAGTTGCTACAAACGCC	CTTGCAGTTTCGTTTGGACT
3St	C08-129	TGATGGCTCCTATATGGCTC	TGAGCAGTTGAACAGGGTG
3Js	C09-03	GGAGATCAATGCACTAACGG	ACACAACATTCAGAGCGGAT
3Js	C09-57	CGTAGAAGAGTCGGTCAGGA	GGATTTTCCTGCAGAAGTCA
3Js	C09-59	TGTTAGCGAATAGTGAGCCC	CTGATTGTCCTGAGAATGCC
3Js	C09-85	CGTGCGTCTGTCACCAGTAT	CTGGACCGGTTGCAACAAAG
4J	C10-08	TGTACCAAGTCGCGTCCATC	TCGGAGGTAAAAGCAATAATCTGA
4J	C10-09	ATAGCATCGTTGACTGCGGG	TGAGGTTTGAGTCCCCATGC
4J	C10-17	GCGCAGTCAGAAACCTTCTC	CATCGATAAAAGCCGGACTGTG
4J	C10-33	GTCCAATGAATGATCGTGACAGT	ATATCTGCAAATTCGTTTGAACCGT
4St	C11-05	TGAAGCCACGACTCTTACCT	GGAGCTTTGCAAAAGTTGTCT
4St	C11-20	CCCACTAGCTAGCTCGACAA	TCTTCGTAACAGCAACGTGA
4St	C11-59	GCTGACTGAATCTGGTTGCT	ATTCATTAGGACAGCCCCTT
4St	C11-108	GAGAAGAGGAGGGTGTGGTC	TAGGAATTCAGAATCCGCCT
4Js	C12-07	TGTACGCGCTGTTCGTGC	CCGTAAATGCGGCACGTTG
4Js	C12-23	ACACCATGGCTGAACTGTCT	GATCAACGTTTGTCCACCAT
4Js	C12-57	TGACACTGACATACGGAGCC	GCACGAGCGGAATTAACGTG
4Js	C12-62	CAAGCTAGCTCGCACTCGTA	GTGGCCTCATCGCTGGAC
4Js	C12-66	CCGAGTTGGAAGAGCTTGTA	GAACGATCCGCTTTAGTTGA
5St	C13-27	TGAACAAGTAGCCAAAGATCAGC	CTCGGCTCTGCGATTTGAGG
5St	C13-44	GGTGCGCAGGTTAAATGG	AGCTAAAACTGAGGGTTCCAG
5St	C13-113	GTCGAAACTTGAGGAGCCGA	CGTGGTGGAGTCAGACCAAA
5St	C13-132	CACTCCGGAGCAGGTTCG	TTGACGTGAGGCAACGCTCTA
5J	C14-30	GAAGCTGCCAAAGAGATGAA	GAGTCTCGTTATTTGGTGCC
5J	C14-56	CCCAAGATCATCCACGCCCA	TCTTCCACCCACCCAGAAGTC
5J	C14-71	GGAGATGTTTCAGTCGCTGT	GTACTTGCTCAACTCCTCCG
5J	C14-85	GAAGGCAAGTCTGCAGTAGC	CGGTCTCGTCACTTTGATCT
5Js	C15-08	GTTGACGAGCCGTTTCAG	ACACCTCGCCAACGTTAAT
5Js	C15-21	AGGTGGAAGTCAAACACGC	CCGATCCTACTCACGAACAC
5Js	C15-79	CAAACGGACGACCTACAAAC	TAGTTGCCGGAAACGATG
5Js	C15-92	GCTTTAATCCTTTCTTCCCG	CAGACGCTGTTGTGTGAGAC
6Js	C16-38	TCCTTTTCCACCAAGTACTGC	CAGGACGAATTAGCTGATCCCA
6Js	C16-116	ACATTCGACAGATCGGCGTT	AACTTTCTCTGCGTCGTCCC
6Js	C16-126	TGAGCCGCCCCCGTG	GAGGCGGCGCTCGGA
6Js	C16-144	CTGTTGGCCTCCCCCAAATC	TATGTCATTCCCGAGCCGTC
6St	C17-32	TCATGCATGCAAAACGTCAGT	GGGAGCGACGGTAATTAATGC
6St	C17-135	AACAGGTAACTGCAATGCTGC	TAGTGAAGCTGAGATGCGGT
6J	C18-07	AGGATGTGATTGGCGTCCTC	GGGTGCCTTTGAAAGTTCGC
6J	C18-28	GAGCAGCTTCCATCTCGTGT	GCTAGCCAACCAATAGGCCA
6J	C18-126	TTCACGTCGAACTCACAGGT	GACGACACACATGGTCAAGC
7Js	C19-82	TGTGGCGTAGATATGGTGAA	ATTCGTGGCTTTGAGGTCTT
7Js	C19-122	ATAGCACGGTCCAGACGGAT	GTGTCTGCCGATCGACCAAT
7Js	C19-139	AAGAACACCTCAGCTCGTCG	GTCCTCCCATGGCAAGTCATA
7J	C20-11	GACAGGGATGTCAAGGATTG	CGACAGTGTGACAGCAGAAC
7J	C20-16	TCCTGCAGCCAGATCGGTAT	ACATAACCGGCCTGGGACTA
7J	C20-33	TCCCAATGAGGTCTTCGTGC	TGCGTCCACCATAAACCCAA
7J	C20-77	CAGCAGGGATGACGGATTTG	CGTCTGCTTCATCTTCGTCG
7J	C20-89	TGTCTTGTGCCGTCCAATCA	CATGCAGCGGAAACCTTGAC
7St	C21-09	TGGGGGCTGAATACAACTGC	CTGCCGGAGGGTGTTAGAGA
7St	C21-20	ACTCTAGTGGTCGTTGCTTCCT	GCTTGCTCCTTCGGTCCTTC
7St	C21-36	AGTGACCAGTTTTTCCCCTC	TGGAAACTGCAGAGGAACTC
7St	C21-79	TCGACTTGTTGCGATCTCCAT	TCTTTGGTTCTTCAATGGTGCAA
7St	C21-105	CCCGAGCTACAGCAATTTGGC	TCCGAGAGGGGCTTGAACAC

## Sheet: Table S3
Table S3. Information on Thi-specific STS markers that amplify target fragments of chromosomes 1J, 5J, 7J, 2Js, 5Js, 4St, 5St.
Sub-genome	Thi-Specific Marker	Forward sequence	Reverse sequence
1J	C01-35	GCATCATCACCCACGTCT	CAGGGTTGGAAAATTTGTGG
1J	C01-62	CTTCATGCATGTTTGTGCTC	CATGTACCAGCAGAAGGTCC
1J	C01-79	AAGCATGTTTCCCTGCTTC	AGCCACGATCATTCTAGGTG
1J	C01-85	CACGATGGAAGCAACAGATGG	TCACACTAGATACTAGCTGGATTCG
2Js	C05-18	CCTCCACATACCTGCAGCCAG	GGTGCGACCCTGCATAATACTG
2Js	C05-20	CCATCGGAGAGCATAGCCTG	CGGCCACTTGGTCAGATCTTT
4St	C11-05	TGAAGCCACGACTCTTACCT	GGAGCTTTGCAAAAGTTGTCT
4St	C11-20	CCCACTAGCTAGCTCGACAA	TCTTCGTAACAGCAACGTGA
4St	C11-108	GAGAAGAGGAGGGTGTGGTC	TAGGAATTCAGAATCCGCCT
5St	C13-27	TGAACAAGTAGCCAAAGATCAGC	CTCGGCTCTGCGATTTGAGG
5St	C13-132	CACTCCGGAGCAGGTTCG	TTGACGTGAGGCAACGCTCTA
5J	C14-30	GAAGCTGCCAAAGAGATGAA	GAGTCTCGTTATTTGGTGCC
5J	C14-56	CCCAAGATCATCCACGCCCA	TCTTCCACCCACCCAGAAGTC
5J	C14-71	GGAGATGTTTCAGTCGCTGT	GTACTTGCTCAACTCCTCCG
5Js	C15-21	AGGTGGAAGTCAAACACGC	CCGATCCTACTCACGAACAC
5Js	C15-92	GCTTTAATCCTTTCTTCCCG	CAGACGCTGTTGTGTGAGAC
7J	C20-11	GACAGGGATGTCAAGGATTG	CGACAGTGTGACAGCAGAAC
7J	C20-16	TCCTGCAGCCAGATCGGTAT	ACATAACCGGCCTGGGACTA
7J	C20-77	CAGCAGGGATGACGGATTTG	CGTCTGCTTCATCTTCGTCG
7J	C20-89	TGTCTTGTGCCGTCCAATCA	CATGCAGCGGAAACCTTGAC
